# Supplementary material for: The shift of obesity burden by socioeconomic status between 1998 and 2017 in Latin America and the Caribbean: a cross-sectional series study
Source: Lancet Glob Health. Author manuscript; Available in PMC 2022 Jul 17. (PMC7613084; doi:10.1016/S2214-109X(19)30421-8)
Supplement: Supplementary Materials [file EMS150063-supplement-Supplementary_Materials.zip]

Archive with 4 entries (4 files):
- 1-s2.0-S2214109X19304218-mmc4.pdf
- 1-s2.0-S2214109X19304218-mmc1.pdf
- 1-s2.0-S2214109X19304218-mmc2.pdf
- 1-s2.0-S2214109X19304218-mmc3.pdf
